# Supplementary material for: Integrated Network Pharmacology Approach for Drug Combination Discovery: A Multi-Cancer Case Study
Source: Cancers (Basel). 2022 Apr 18;14(8):2043. doi: 10.3390/cancers14082043 (PMC9028433; doi:10.3390/cancers14082043)
Supplement: Supplementary file 1 [file cancers-14-02043-s001.zip]

Archive with 1 entries (1 files):
- cancers-1632965-supplementary.pdf
